# Supplementary material for: 320-row CT transcatheter aortic valve replacement planning with a single reduced contrast media bolus injection
Source: PLoS One. 2018 Sep 13;13(9):e0204145. doi: 10.1371/journal.pone.0204145 (PMC6136810; doi:10.1371/journal.pone.0204145)
Supplement: S1 Table — (XLSX) [file pone.0204145.s001.xlsx]

## Sheet: Feuil1
Patient							Radiation			HU Heart										HU Aorta
Number	Man	Woman	Age	Weight	Height	BMI	DLP Heart	DLP CAP	DLP total	Sinus	Sinus SD	LVOT	LVOT SD	Septum	Septum SD	Mean Signal Intensity	Mean Noise	SNR	CNR	Renal Aorta	SD Aorte rénale	Common Iliac	SD iliaque	Muscle	SD Muscle	Mean Signal Intensity	Mean Noise	SNR	CNR
1	1	0	75	67	1.67	24.0238	333	392	725	417	38	381	37	110	34	399	36.3333	10.9817	7.95413	308	24	350	15	36	16	329	18.3333	17.9455	15.9818
2	0	1	82	78	1.6	30.4687	474	592	1066	358	28	340	34	105	35	349	32.3333	10.7938	7.54639	137	23	164	19	38	19	150.5	20.3333	7.40164	5.53279
3	0	1	78	78	1.5	34.6667	528	450	978	486	38	430	40	99	35	458	37.6667	12.1593	9.53097	114	20	120	17	44	25	117	20.6667	5.66129	3.53226
4	0	1	92	43	1.56	17.6693	220	199	419	939	33	910	30	189	32	924.5	31.6667	29.1947	23.2263	817	26	838	24	51	18	827.5	22.6667	36.5074	34.2574
5	1	0	82	90	1.89	25.1953	1319	788	2107	364	36	333	45	118	37	348.5	39.3333	8.86017	5.86017	265	23	335	19	35	21	300	21	14.2857	12.619
6	1	0	82	81.3	1.85	23.7546	900	630	1530	496	33	483	32	116	32	489.5	32.3333	15.1392	11.5515	301	19	329	21	70	21	315	20.3333	15.4918	12.0492
7	0	1	88	64	1.52	27.7008	410	398	808	431	34	426	25	123	36	428.5	31.6667	13.5316	9.64737	315	20	359	20	67	15	337	18.3333	18.3818	14.7273
8	0	1	92	51	1.55	21.2279	211	244	455	571	46	604	48	165	48	587.5	47.3333	12.412	8.92606	498	19	635	52	29	13	566.5	28	20.2321	19.1964
9	0	1	79	43.5	1.49	19.5937	283	360	643	236	38	205	44	110	42	220.5	41.3333	5.33468	2.67339	210	16	208	14	59	13	209	14.3333	14.5814	10.4651
10	0	1	81	54.4	1.6	21.25	265	244	509	579	22	541	25	142	28	560	25	22.4	16.72	284	24	264	33	27	27	274	28	9.78571	8.82143
11	0	1	96	54.5	1.52	23.589	185	205	390	546	48	564	41	160	44	555	44.3333	12.5188	8.90977	639	21	681	19	50	19	660	19.6667	33.5593	31.0169
12	0	1	67	65.3	1.63	24.5775	515	265	780	473	36	469	29	133	37	471	34	13.8529	9.94118	357	26	386	24	35	16	371.5	22	16.8864	15.2955
13	1	0	74	110	1.7	38.0623	664	812	1476	431	34	397	51	94	38	414	41	10.0976	7.80488	247	16	279	24	69	20	263	20	13.15	9.7
14	0	1	82	70.5	1.7	24.3945	1443	481	1924	461	27	452	32	109	29	456.5	29.3333	15.5625	11.8466	449	33	514	20	48	23	481.5	25.3333	19.0066	17.1118
15	1	0	81	98.8	1.88	27.9538	1528	1026	2554	295	34	277	33	88	29	286	32	8.9375	6.1875	193	15	203	23	51	18	198	18.6667	10.6071	7.875
16	0	1	85	75	1.7	25.9516	537	465	1002	537	47	510	41	145	38	523.5	42	12.4643	9.0119	239	18	244	22	58	18	241.5	19.3333	12.4914	9.49138
17	1	0	82	78.7	1.67	28.219	853	605	1458	582	27	559	37	100	31	570.5	31.6667	18.0158	14.8579	432	23	486	21	61	15	459	19.6667	23.339	20.2373
18	0	1	84	64.9	1.72	21.9375	405	815	1220	482	33	470	30	106	28	476	30.3333	15.6923	12.1978	148	21	156	16	38	20	152	19	8	6
19	0	1	61	95	1.65	34.8944	367	832	1199	388	38	393	36	104	46	390.5	40	9.7625	7.1625	280	24	282	29	81	21	281	24.6667	11.3919	8.10811
20	0	1	87	51.9	1.6	20.2734	366	241	607	668	28	636	23	150	28	652	26.3333	24.7595	19.0633	623	27	648	20	49	16	635.5	21	30.2619	27.9286
21	1	0	83	90	1.7	31.1419	911	828	1739	412	37	396	42	120	36	404	38.3333	10.5391	7.4087	252	26	302	19	74	22	277	22.3333	12.403	9.08955
22	0	1	87	54.8	1.65	20.1286	373	319	692	652	36	650	42	124	37	651	38.3333	16.9826	13.7478	565	30	598	24	60	24	581.5	26	22.3654	20.0577
23	0	1	87	65	1.66	23.5883	345	408	753	605	37	614	45	185	28	609.5	36.6667	16.6227	11.5773	407	23	478	30	55	26	442.5	26.3333	16.8038	14.7152
24	1	0	84	79.7	1.72	26.9402	468	705	1173	438	29	451	34	105	28	444.5	30.3333	14.6538	11.1923	502	25	477	22	44	17	489.5	21.3333	22.9453	20.8828
25	0	1	92	47.1	1.63	17.7274	220	207	427	713	38	704	37	152	48	708.5	41	17.2805	13.5732	665	21	739	20	64	16	702	19	36.9474	33.5789
26	1	0	83	87	1.68	30.8248	663	806	1469	601	39	605	30	132	31	603	33.3333	18.09	14.13	410	23	476	23	69	23	443	23	19.2609	16.2609
27	0	1	79	48.1	1.65	17.6676	249	200	449	590	41	598	51	154	39	594	43.6667	13.6031	10.0763	571	16	606	22	47	19	588.5	19	30.9737	28.5
28	1	0	96	61.2	1.6	23.9062	207	293	500	644	46	608	40	185	34	626	40	15.65	11.025	419	25	556	20	62	18	487.5	21	23.2143	20.2619
29	1	0	87	93.3	1.83	27.8599	1192	820	2012	389	31	396	32	104	33	392.5	32	12.2656	9.01562	291	26	303	37	44	14	297	25.6667	11.5714	9.85714
30	0	1	85	82.8	1.56	34.0237	470	748	1218	491	39	505	42	133	35	498	38.6667	12.8793	9.43966	166	25	153	15	50	20	159.5	20	7.975	5.475
31	0	1	82	44.5	1.52	19.2607	167	171	338	468	32	438	33	141	28	453	31	14.6129	10.0645	487	19	484	21	67	17	485.5	19	25.5526	22.0263
32	1	0	76	92.8	1.69	32.4919	235	700	935	578	42	564	29	128	39	571	36.6667	15.5727	12.0818	582	61	562	66	64	38	572	55	10.4	9.23636
33	0	1	86	54.4	1.58	21.7914	85	201	286	608	29	590	27	121	28	599	28	21.3929	17.0714	148	18	159	17	60	14	153.5	16.3333	9.39796	5.72449
34	0	1	90	61.2	1.5	27.2	426	326	752	437	35	444	33	118	32	440.5	33.3333	13.215	9.675	336	22	355	17	58	19	345.5	19.3333	17.8707	14.8707
35	0	1	88	48.3	1.61	18.6335	163	177	340	392	36	372	33	118	28	382	32.3333	11.8144	8.16495	355	26	338	17	51	15	346.5	19.3333	17.9224	15.2845
36	1	0	88	75	1.69	26.2596	1216	537	1753	599	29	513	34	165	29	556	30.6667	18.1304	12.75	371	27	443	18	40	12	407	19	21.4211	19.3158
37	1	0	85	89	1.69	31.1614	1777	728	2505	500	33	468	32	109	36	484	33.6667	14.3762	11.1386	389	69	393	61	52	36	391	55.3333	7.06627	6.12651
38	1	0	82	75	1.64	27.8852	256	374	630	453	51	401	50	108	45	427	48.6667	8.77397	6.55479	150	22	162	17	72	14	156	17.6667	8.83019	4.75472
39	0	1	79	62.7	1.58	25.1162	529	583	1112	541	45	535	49	149	37	538	43.6667	12.3206	8.9084	348	19	394	21	41	25	371	21.6667	17.1231	15.2308
40	0	1	82	69	1.65	25.3444	242	297	539	718	31	764	20	131	20	741	23.6667	31.3099	25.7746	247	20	269	21	65	19	258	20	12.9	9.65
41	1	0	72	95	1.75	31.0204	800	601	1401	473	39	483	42	94	34	478	38.3333	12.4696	10.0174	458	29	491	27	52	23	474.5	26.3333	18.019	16.0443
42	1	0	81	70	1.66	25.4028	180	396	576	542	37	587	27	94	30	564.5	31.3333	18.016	15.016	495	35	584	28	52	20	539.5	27.6667	19.5	17.6205
43	0	1	84	85	1.62	32.3884	209	819	1028	367	41	331	50	102	48	349	46.3333	7.53237	5.33094	267	29	267	27	67	26	267	27.3333	9.76829	7.31707
44	1	0	74	125	1.75	40.8163	903	1050	1953	175	39	162	36	57	45	168.5	40	4.2125	2.7875	143	33	162	29	56	27	152.5	29.6667	5.14045	3.25281
45	0	1	69	51.6	1.68	18.2823	227	399	626	274	36	258	32	118	36	266	34.6667	7.67308	4.26923	130	22	120	17	33	18	125	19	6.57895	4.84211
46	1	0	92	77	1.72	26.0276	249	696	945	450	40	448	31	123	35	449	35.3333	12.7075	9.22642	446	25	451	34	49	25	448.5	28	16.0179	14.2679
47	1	0	85	98	1.75	32	774	970	1744	436	38	426	38	104	39	431	38.3333	11.2435	8.53043	183	24	208	34	55	27	195.5	28.3333	6.9	4.95882
48	1	0	78	84	1.65	30.854	886	526	1412	273	29	225	27	102	36	249	30.6667	8.11957	4.79348	125	21	126	16	40	16	125.5	17.6667	7.10377	4.83962
49	1	0	84	82	1.84	24.2202	1716	711	2427	375	33	376	33	109	32	375.5	32.6667	11.4949	8.15816	409	14	368	21	36	21	388.5	18.6667	20.8125	18.8839
50	0	1	80	63	1.65	23.1405	327	241	568	374	29	363	33	100	25	368.5	29	12.7069	9.25862	364	19	400	14	54	16	382	16.3333	23.3878	20.0816
