# Supplementary material for: 320-row CT transcatheter aortic valve replacement planning with a single reduced contrast media bolus injection
Source: PLoS One. 2018 Sep 13;13(9):e0204145. doi: 10.1371/journal.pone.0204145 (PMC6136810; doi:10.1371/journal.pone.0204145)
Supplement: S2 Table — (XLSX) [file pone.0204145.s002.xlsx]

## Sheet: Feuil1
Patient					Radiation			HU Heart										HU Aorta
Number	Man	Woman	Age	BMI	DLP Heart	DLP CAP	DLP total	Sinus	Sinus SD	LVOT	LVOT SD	Septum	Septum SD	Mean Signal Intensity	Mean Noise	SNR	CNR	Renal Aorta	SD Aorte rénale	Common Iliac	SD iliaque	Muscle	SD Muscle	Mean Signal Intensity	Mean Noise	SNR	CNR
1	0	1	87	20	496	474	970	537	34	475	37	143	30	506	33.6667	15.0297	10.7822	354	26	350	21	65	22	352	23	15.3043	12.4783
2	0	1	91	24.5243	466	725	1191	560	28	496	29	161	29	528	28.6667	18.4186	12.8023	508	27	494	23	76	28	501	26	19.2692	16.3462
3	0	1	91	25.7617	591	887	1478	380	21	376	41	99	33	378	31.6667	11.9368	8.81053	267	27	286	17	70	29	276.5	24.3333	11.363	8.4863
4	1	1	75	34.7755	1053	818	1871	264	43	244	44	132	43	254	43.3333	5.86154	2.81538	286	33	289	28	81	27	287.5	29.3333	9.80114	7.03977
5	1	0	86	30.1194	815	838	1653	286	38	270	37	138	35	278	36.6667	7.58182	3.81818	394	36	389	33	48	20	391.5	29.6667	13.1966	11.5787
6	0	1	87	30.863	771	907	1678	357	41	403	47	113	50	380	46	8.26087	5.80435	296	35	273	31	50	19	284.5	28.3333	10.0412	8.27647
7	0	1	87	26.5754	473	840	1313	650	58	607	56	210	48	628.5	54	11.6389	7.75	598	23	592	29	70	19	595	23.6667	25.1408	22.1831
8	1	0	76	26.7755	692	901	1593	423	38	446	48	136	53	434.5	46.3333	9.3777	6.44245	361	34	354	34	52	26	357.5	31.3333	11.4096	9.75
9	0	1	89	33.9844	1114	882	1996	374	36	304	41	127	28	339	35	9.68571	6.05714	232	31	210	32	45	28	221	30.3333	7.28571	5.8022
10	0	1	84	24.1672	656	815	1471	348	45	356	53	93	42	352	46.6667	7.54286	5.55	359	27	317	28	52	22	338	25.6667	13.1688	11.1429
11	0	1	82	16.6659	674	336	1010	541	27	543	25	168	27	542	26.3333	20.5823	14.2025	490	39	469	22	65	13	479.5	24.6667	19.4392	16.8041
12	1	0	85	18.0785	819	806	1625	500	29	470	32	158	34	485	31.6667	15.3158	10.3263	394	29	419	21	66	22	406.5	24	16.9375	14.1875
13	1	0	84	26.8519	607	919	1526	341	35	291	47	92	35	316	39	8.10256	5.74359	397	30	408	30	58	29	402.5	29.6667	13.5674	11.6124
14	1	0	82	30.9304	1139	917	2056	214	48	204	47	104	47	209	47.3333	4.41549	2.21831	278	29	302	20	46	29	290	26	11.1538	9.38462
15	0	1	91	27.6817	978	911	1889	460	34	406	36	114	40	433	36.6667	11.8091	8.7	564	41	502	31	67	38	533	36.6667	14.5364	12.7091
16	0	1	83	34.6021	1292	811	2103	331	38	277	32	108	32	304	34	8.94118	5.76471	516	19	500	15	70	32	508	22	23.0909	19.9091
17	0	1	78	22.3094	857	734	1591	446	36	437	39	128	38	441.5	37.6667	11.7212	8.32301	386	31	353	21	52	29	369.5	27	13.6852	11.7593
18	0	1	87	24.6355	611	777	1388	431	41	383	53	124	40	407	44.6667	9.11194	6.33582	507	25	500	31	30	27	503.5	27.6667	18.1988	17.1145
19	0	1	88	16.8889	625	229	854	423	24	355	25	111	24	389	24.3333	15.9863	11.4247	528	29	493	10	67	22	510.5	20.3333	25.1066	21.8115
20	1	0	75	24.093	1210	808	2018	331	31	313	38	121	32	322	33.6667	9.56436	5.9703	465	31	458	30	60	27	461.5	29.3333	15.733	13.6875
21	0	1	80	25.4581	1007	818	1825	236	30	214	33	113	31	225	31.3333	7.18085	3.57447	418	32	419	36	54	34	418.5	34	12.3088	10.7206
22	1	0	89	23.1834	648	791	1439	270	30	239	40	104	35	254.5	35	7.27143	4.3	369	38	354	25	63	22	361.5	28.3333	12.7588	10.5353
23	1	0	84	31.21	1064	924	1988	185	33	180	41	89	41	182.5	38.3333	4.76087	2.43913	347	33	355	36	63	36	351	35	10.0286	8.22857
24	1	0	83	26.9896	552	972	1524	328	42	332	67	129	41	330	50	6.6	4.02	406	32	399	27	66	27	402.5	28.6667	14.0407	11.7384
